# Supplementary material for: The Protective Effects of Sour Orange (Citrus aurantium L.) Polymethoxyflavones on Mice Irradiation-Induced Intestinal Injury
Source: Molecules. 2022 Mar 16;27(6):1934. doi: 10.3390/molecules27061934 (PMC8948989; doi:10.3390/molecules27061934)
Supplement: Supplementary file 1 [file molecules-27-01934-s001.zip]

Archive with 6 entries (4 files):
- molecules-1625294-supplementary/
- molecules-1625294-supplementary/3-Supplemental Materials/
- molecules-1625294-supplementary/3-Supplemental Materials/Figure S1 PCA of PMFs in different sour organe cultivars.tif
- molecules-1625294-supplementary/3-Supplemental Materials/Table S1.pdf
- molecules-1625294-supplementary/3-Supplemental Materials/Table S2 Standards information.pdf
- molecules-1625294-supplementary/3-Supplemental Materials/Table S3 Standard curves of monomers.pdf
